# Supplementary material for: Osteochondroprogenitor cells and neutrophils expressing p21 and senescence markers modulate fracture repair
Source: J Clin Invest. 2024 May 16;134(12):e179834. doi: 10.1172/JCI179834 (PMC11178538; doi:10.1172/JCI179834)
Supplement: Supporting data values [file jci-134-179834-s206.xlsx]

## Sheet: Fig. 1E
Days	p21+												p16+
3	9.98	1.33	2	10.64	2.88	8.2	12.42	17.52	12.64	53.88	2.66	1.11	2.66	0.89	0.67	13.97	0.89	14.41	3.77	1.33	0.67	2.88	0.22	0.44
7	14.86	6.43	6.65	2.44	2.66	0.44	55.43	9.76	25.72	22.84	0	0.44	2	3.55	0.22	2.66	1.55	1.33	29.05	8.65	15.74	17.29	0.67	0
14	3.77	5.76	11.75	7.32	2.88	0.89	13.97	5.76	9.31	7.1	1.33	0.44	9.98	5.32	10.64	7.1	0.89	1.11	2	5.32	7.1	3.99	3.99	4.21
28	0.89	0	0.22	0	1.77	1.11	2.22	1.11	14.19	5.1	2		3.55	2.66	0	0	0	0	47.23	10.86	36.59	23.5	31.26

## Sheet: Fig. 1F
	D3												D7												D14												D28
IL-1α	0.617067	0.358024	0.401485	0.758327	0.604713	0.837719	1.2361	1.44534	1.54579	3.5229	0.204852	0.467685	0.866857	0.913074	0.583401	0.354825	0.384701	0.325244	1.34074	0.68371	0.897274	0.8578	0.29079	0.210955	0.072894	0.825512	0.188118	0.53049	0.393511	0.429442	0.479498	0.470146	0.49451	0.483928	0.318648		0.189791	0.274941	0.354677	0.04415	0.441254	0.333266	0.479744	0.427325	0.585271	0.528767	0.268739
IL-1β	0.707591	1.05851	1.07747	1.47069	0.942777	0.837516	0.793973	0.535256	1.1447	0.722014	0.945435	1.76407	0.59717	0.681402	0.878831	0.610811	0.920419	0.610186	1.51571	0.58603	1.17964	1.10499	0.499257	0.335483	0.480105	0.588727	0.300969	0.428236	0.284826	0.342284	0.338024	0.507896	0.434686	0.438164	0.303862		0.462711	0.399937	0.723616	0.662875	0.59588	0.382231	0.719981	0.337633	0.79921	0.419833	0.313985
CXCL1	0.470065	0.693328	0.979509	0.538413	0.405677	0.236164	0.87461	1.17924	1.61909	3.75542	0.433175	0.815314	0.946353	0.596351	0.241709	0.283351	0.807506	0.568627	1.07502	0.638333	0.621698	0.528568	0.287651	0.253138	0.158989	0.280636	0.393456	0.90935	0.557311	0.380442	0.168721	0.22383	0.194974	0.763827	0.494394		0.098562	0.076496	0	0.119496	0.563534	0.507294	0.178	0.084191	0.329181	0.500052	0.166118

## Sheet: Fig. 1G
D7	p21-												p21+
IL-1α	14.114	12.032	8.561	4.216	6.845	4.24	20.581	10.227	14.574	14.431	4.26	3.059	24.213	21.97	13.743	9.625	11.628	11.245	30.68	25.505	25.796	24.201	4.776
IL-1β	11.689	7.984	13.734	6.365	18.658	7.98	29.84	4.621	26.584	21.501	9.41	5.033	20.129	17.35	28.063	12.858	36.611	22.475	41.909	13.429	36.834	40.643	2.827
CXCL1	5.288	3.369	1.503	0.999	6.262	3.426	7.328	4.091	4.676	3.794	1.816	1.962	9.581	5.063	2.549	2.475	9.623	7.461	11.022	10.421	7.221	6.638	1.899
D28	p21-												p21+
IL-1α	1.79	3.3	0	0	2.756	2.963	6.054	4.391	7.009	9.649	2.484		1.863	0	19.72	20.231	8.598	19.883	5.224	15.226	1.794
IL-1β	2.293	6.971	1.384	0.8	2.817	1.736	8.134	4.26	5.699	6.429	3.206		1.667	4.921	22.958	14.672	17.808	7.174	3.563	9.742	1.579
CXCL1	0	0.305	0	0	0.996	0.626	1.211	0.822	1.426	2.881	0.108		1.047	0	19.061	12.059	2.378	5.481	1.077	4.565	0
D7	p16-												p16+
IL-1α	14.553	12.632	8.956	4.261	6.858	4.277	26.026	10.789	16.9	16.041	4.263	3.059	25.481	14.813	5.502	7.168	9.782	5.078	26.391	20.985	20.187	17.347	3.258
IL-1β	12.349	8.212	14.246	6.479	18.747	7.972	33.23	5.241	26.953	24.709	9.413	5.025	16.07	9.956	30.028	7.298	25.856	20.975	43.942	3.586	38.058	28.093	4.156
CXCL1	5.794	3.371	1.566	1.004	6.316	3.356	9.031	4.458	5.296	4.235	1.819	1.962	9.155	7.268	0	1.844	7.957	6.718	8.9	6.479	6.453	4.616	1.523
D28	p16-												p16+
IL-1α	1.768	3.3	0	0	2.838	3.012	5.152	3.934	5.812	8.707	1.783		5.583	3.659	6.889	8.077	8.501	14.671	3.75
IL-1β	2.222	6.906	1.396	0.8	2.972	1.747	7.108	3.878	4.097	5.822	2.461		13.212	9.304	9.677	8.987	7.457	9.073	5.63
CXCL1	0	0.368	0	0	1.038	0.672	0.994	0.803	1.059	2.716	0		0.762	0.021	1.39	1.581	2.214	3.671	0.428

## Sheet: Fig. 2B
p21	Veh	AP		GFP	Veh	AP
	1.98446	0.241649			1.30549	0.658431
	0.477751	0.152492			0.705985	0.299367
	2.25504	0.535876			0.979691	0.762625
	0.632708	0.569842			0.947232	0.797998
	0.565494	0.116353			0.812666	0.011694
	0.480611	0.399504			0.714782	0.50201
	0.603939	0.419753			1.53415	0.545932
		0.482734				0.464535

## Sheet: Fig. 2C
days post fracture	Veh			AP
	mean	sd	n	mean	sd	n
0	0	0	22	0	0	25
7	0.136364	0.343174	22	0.6	0.489898	25
14	1.09091	0.28748	22	1.84	0.366606	25
21	2.22727	0.597861	22	2.92	0.391918	25
28	3.54546	0.49793	22	3.96	0.195959	25
35	4	0	22	4	0	25
multiple unpaired t tests
days post fracture	Discovery?	P value	Mean of Veh	Mean of AP	Difference	SE of difference	t ratio	df	q value
0			0	0	0	0
7	Yes	0.000571	0.1364	0.6	-0.4636	0.125	3.708	45	0.000577
14	Yes	<0.000001	1.091	1.84	-0.7491	0.09706	7.718	45	<0.000001
21	Yes	2.1e-05	2.227	2.92	-0.6927	0.1458	4.752	45	4.2e-05
28	Yes	0.000379	3.545	3.96	-0.4145	0.1079	3.843	45	0.00051
35			4	4	0	0

## Sheet: Fig. 2D
Day	Veh																						AP
0	3.00952	5.13216	0.990122	1.78772	0.691226	0.72852	0.988752	4.12677	0.020152	0.031385	0.335186	0.297796	0.756534	0.17709	0.293087	0.443723	1.54654	2.46489	0.311198	1.20511	1.15368	0.291207	1.01659	0.504569	2.48229	0.955975	0.567479	1.33674	0.786978	1.62964	1.62964	1.81812	1.48565	1.86171	1.71308	0.007881	0.705683	0.721414	0.333035	0.315752	0.617844	0.219377	0.707834	0.806655	0.236095	0.34478	0.184731
7	4.03247	6.84094	4.93332	4.17345	7.92835	9.73789	1.99319	3.03444	0.314303	1.30981	1.46789	3.50809	0.92622	0.740889	1.30363	4.4681	2.20602	2.7011	2.78971	3.05643	4.86755	2.25838	10.9789	31.7184	3.4208	2.01018	4.79278	8.12649	4.93116	20.3836	7.64179	8.17032	6.18361	14.0055	1.65506	1.64943	0.832368	36.802	1.77971	0.430195	2.17886	0.684925	3.14457	1.30069	6.84412	1.5081	3.75729
14	14.0502	46.4818	55.7835	56.6922	57.1536	35.5105	24.2554	70.0389	20.0149	65.0285	26.0548	17.1863	10.5378	39.7017	12.2577	46.6823	31.1795	27.9689	7.59951	28.816	31.0789	31.985	17.8044	74.9444	25.7024	49.997	65.3398	68.0149	45.4534	69.9828	74.914	27.0651	83.8154	37.668	39.1316	40.3866	135.799	51.2446	16.3427	82.0061	98.2755	39.6831	99.5011	1.91276	97.4169	64.6323	40.8109
21	36.8116	190.47	91.2185	132.227	87.7399	59.1285	118.345	97.9432	35.9648	74.2014	58.7571	88.0785	55.4475	49.9529	30.9486	99.433	101.421	63.5494	63.0446	78.3428	28.8333	52.3669	74.1737	210.393	140.662	85.734	190.656	166.168	92.0381	116.639	82.439	229.142	103.915	122.243	109.321	95.7686	171.516	38.7542	47.8888	280.653	128.203	126.445	181.793	118.866	106.379	100.012	114.49
28	109.345	209.929	101.468	162.227	108.475	100.695	152.687	127.029	73.8365	126.517	112.074	99.9543	64.7967	79.3493	61.1048	123.373	114.493	93.0279	75.8426	81.9771	79.1163	101.093	91.9527	230.826	247.356	127.816	261.949	190.041	132.397	154.768	116.244	316.599	161.054	192.991	254.619	115.704	218.072	136.615	82.3914	276.294	235.185	89.0612	203.118	160.036	61.4806	134.723	139.218
35	145.144	252.803	111.786	174.122	125.182	152.476	174.493	148.556	124.484	193.35	157.681	129.906	92.0942	90.9196	82.5447	210.302	150.173	124.333	114.241	127.316	104.494	113.595	99.9038	229.829	273.266	131.938	264.091	195.275	148.862	162.894	121.747	323.051	179.03	224.655	276.62	121.872	256.412	148.852	96.8443	276.222	237.482	76.8211	206.394	167.664	63.4174	137.632	148.957
AUC	Veh	AP
	195.8	215.8
	478.6	583.1
	254.5	488.1
	364.1	292
	266.3	576.1
	231.4	466.7
	316.3	307.5
	307.5	390.5
	158	301.6
	298.8	653.8
	227.8	391.5
	224.9	422.3
	146.3	478.3
	176.8	276.5
	120.8	575.8
	311.6	297.4
	267.1	173.2
	205.9	683.9
	169.7	512.6
	210.7	258.9
	161.6	519.8
	201	322.2
		267.3
		325.3
		327.9

## Sheet: Fig. 2E
Veh	AP
1.3154	3.0286
2.5618	3.2538
1.8729	2.7089
2.5642	4.7999
2.2596	3.0899
2.5697	5.7066
3.4825	4.7603
1.7285	3.7931
3.1033	2.5025
0.7943	2.635
1.3455	3.4839
2.1777	3.0015
1.6966	2.0111
1.3657	3.3273
2.5029	2.7156
2.4468	7.6085
2.1077	5.2149
4.5048	4.6809
2.0537	2.3133
1.5771	7.2884
1.769	2.7756
3.0542	2.1759
	3.6887
	4.5028

## Sheet: Fig. 2F
Stiffness	Veh	AP		Max Torque	Veh	AP
	0.163035	0.435496			2.576	3.805
	0.13012	0.261407			0.926	2.088
	0.141485	0.205472			1.684	1.886
	0.202364	0.316803			2.694	3.081
	0.0912712	0.182892			1.65	2.997
	0.185409	0.448674			2.643	3.031
	0.409444	0.325873			5.926	3.822
	0.0933519	0.211672			2.155	3.317
	0.140465	0.19021			1.33	1.785
	0.0673868	0.15433			1.97	2.458
	0.122344	0.416816			1.886	3.266

## Sheet: Fig. 2H
	week 2										week 3										week 4
Veh	0.152066	0.294901	0.295683	0.212666	0.108835	0.283462	0.347997	0.362495	0.223364	0.25858	0.122014	0.283926	0.3008	0.216284	0.181015	0.337085	0.226823	0.289896	0.176971	0.275819	0.196185	0.261996	0.341132	0.205494	0.248026	0.333821	0.260106	0.246199	0.204879	0.364549
AP	0.228412	0.252077	0.348117	0.258684	0.225849	0.328896	0.23874	0.147128	0.372384	0.227715	0.262165	0.297269	0.378549	0.278896	0.195166	0.33869	0.260626	0.460762	0.486654	0.477514	0.310586	0.358915	0.417088	0.296774	0.264696	0.394953	0.331676	0.535397	0.472801	0.436415

## Sheet: Fig. 2I
	week 2										week 3										week 4
Veh	0.770034	1.07952	1.12571	1.27135	1.07906	1.20145	0.738091	1.23431	1.33123	1.24124	1.02	1.06	1.41444	1.04	1.11	0.773533	1.10749	1.05331	1.19	0.9	0.87	1.29	1.29063	0.945154	0.99	1.11	1.12	1.27016	1.12	1.19
AP	1.12304	1.08371	1.14454	0.925112	0.920781	1.06833	0.780403	0.752611	1.08583	1.00887	1.50162	1.24539	1.19626	1.31854	0.930354	1.24197	1.54291	1.27441	1.28788	1.11547	1.54	1.42	1.34	1.62	1.32589	1.40145	1.49216	1.5295	1.39227	1.26586

[truncated: 30 more sheets: Fig. 2J, Fig. 2K, Fig. 2M, Fig. 3G, Fig. 3H, Fig. 4B, Fig. 4C, Fig. 5A, Fig. 5B, Fig. 5C, Fig. 6D, Fig. 6E, Fig. 6G, Fig. 6H, Fig. 7B, Fig. 7C, Fig. 7D, Fig. 7E, Fig. 7F, Fig. 7G …]
